# Supplementary material for: Wnt5a is a TLR2/4-ligand that induces tolerance in human myeloid cells
Source: Commun Biol. 2019 May 9;2:176. doi: 10.1038/s42003-019-0432-4 (PMC6509336; doi:10.1038/s42003-019-0432-4)
Supplement: Supplementary file 3 — Supplementary Data 1 [file 42003_2019_432_MOESM3_ESM.xlsx]

## Sheet: Fig 1a
Control	Wnt5a	LPS
1	0.622254	1.45418
1	1.08863	1.79746
1	0.654354	2.07711

## Sheet: 1b
Ctrl	endotox
30.9	37.2
28	49.6
21.4	142.7
22.9	94.2
28.4	50.2
24.4	50.1
23	65.3

## Sheet: 1c
IL10	Control	Wnt5a	LPS	Wnt5a+LPS		TNF	Control	Wnt5a	LPS	Wnt5a+LPS		IL6	Control	Wnt5a	LPS	Wnt5a+LPS		IL8	Ctrl	Wnt5a -	Wnt5a + LPS	LPS -
CBA	1	5.22581	0.75	3.46774		CBA	1	0.838886	0.908211	0.545085		CBA	1	2.29589	0.793311	1.8548		ELISA	1	2.89871	2.70902	1.12339
	1	6.51515	1.24242	6.45455			1	0.873485	2.08349	1.03584			1	3.70482	2.96941	4.39199			1	7.38043	7.76812	1.39493
	1	3.77075	3.18972	13.3557			1	0.523664	1.81422	0.63508			1	2.1011	2.56645	3.7455			1	2.58942	3.04745	1.22445
	1	3.25781	1.8125	3.29688			1	0.426337	1.1975	0.543112			1	2.05767	1.72368	1.86827
	1	2.68992	1.5155	2.84496			1	0.364661	1.20067	0.517406			1	1.08572	1.11455	1.16169

## Sheet: 1d
IL10	Control	Wnt5a	LPS	LPS/Wnt5a	TNF	Control	Wnt5a	LPS	LPS/Wnt5a	IL6	Control	Wnt5a	LPS	LPS/Wnt5a	IL8	Control	Wnt5a	LPS	LPS/Wnt5a
	1	2.19512	3.52215	4.23815		1	0.877329	2.9533	2.03516		1	1.22737	3.29063	2.93089		1	0.995966	1.34103	1.27138
	1	1.39148	3.72588	4.82512		1	0.874995	2.57951	2.2128		1	1.37985	12.9294	13.5379		1	0.88079	1.47769	1.42395
	1	1.59579	2.70703	4.88847		1	1.0409	3.61524	2.59667		1	1.25889	4.07225	3.81337		1	1.17743	1.49617	1.28344

## Sheet: 1e
Ctrl	Wnt5a 30min	Wnt5a 90min	ActinD 30min	ActinD 90min	Wnt5a/ActinD 30min	Wnt5a/ActinD 90min
1	3.41049	5.50614	1.35617	0.4593	1.5572	0.380688
1	3.31786	5.03264	1.30118	0.627541	1.5149	0.413786
1	3.54306	4.33508	1.72257	0.427065	1.59546	0.395487
1	1.00304	1.32675	0.376405	0.404549	0.290013	0.376298
1	1.35597	1.34058	0.380327	0.368398	0.309742	0.359708
1	1.41887	1.13152	0.325499	0.416028	0.298241	0.539731
1	2.07278	2.51177	0.869043	0.455077	0.317691	1.00171
1	2.6208	2.29285	0.89251	0.46093	0.319555	0.859104
1	2.41959	2.55248	0.927036	0.468908	0.346011	0.990111

## Sheet: 1f
NC	HA-Wnt5a	LPS	HA-Wnt5a/LPS
1	2.56013	2.08383	1.68406
1	1.27471	1.36871	1.21236
1	0.996429	1.48567	0.870321
1	2.31477	2.05186	2.19578
1	1.1186	1.26813	1.10915
1	1.17275	1.34578	1.0803
1	1.67023	1.47581	1.69542

## Sheet: 1g
NC	IL--8	IL-1β	IL-6	IL-10	TNF-α	IL-12
1	17.589	7.76902	27.6928	28.3412	1.47609	1.06494
1	10.4612	5.42022	20.6536	31.3902	1.22391	0.961039
1	6.11674	4.86036	31.6865	12.4505	0.941429	0.895146
1	6.70001	5.45388	37.7722	12.0154	1.36771	0.931183
1	7.46124	6.289	4.74459	2.04156	0.450593	1.46246
1	7.83247	5.87852	9.73913	1.09494	1.4089	0.619417
1	18.5021	19.8558	11.8102	1.20994	1.33608	1.2854

## Sheet: 1h
Ctrl-6h	Wnt5a- 6h	LPS-6h	Wnt5a/LPS- 6h	2Wnt5a+LPS- 3h+3h	2LPS+Wnt5a- 3h+3h
1	0.960396	1.36634	1.36634	1.09901	1.5495
1	1.01571	1.70157	1.57068	1.21466	1.32984
1	1.06863	1.13725	1.10294	1.03922	1.46078
1	0.957672	1.30159	1.05291	0.915344	1.09524
1	1.08649	1.41081	1.35676	1.34595	1.2973
1	1.05028	1.94972	1.35754	1.24022	1.41899

## Sheet: 1i
NC	IL-8	IL-1b	IL-6	IL-10	TNF-a	IL-12
1	1.40533	1.30258	1.97519	0.962382	0.905263	0.957082
1	1.61478	1.36897	1.86778	1.08081	0.898917	0.895652
1	1.36968	1.28872	1.92998	0.869565	0.992806	0.973799
1	2.08653	1.79801	4.01548	1.11905	0.97026	1.02655
