# Supplementary material for: Wnt5a is a TLR2/4-ligand that induces tolerance in human myeloid cells
Source: Commun Biol. 2019 May 9;2:176. doi: 10.1038/s42003-019-0432-4 (PMC6509336; doi:10.1038/s42003-019-0432-4)
Supplement: Supplementary file 4 — Supplementary Data 2 [file 42003_2019_432_MOESM4_ESM.xlsx]

## Sheet: 2a
RAW	Ctrl	IL-6	IL-10	MCP-1	IFN-g	TNF	IL-12	WT	Ctrl	IL-6	IL-10	MCP-1	IFN-g	TNF	IL-12	MyD88KO	Ctrl	IL-6	IL-10	MCP-1	IFN-g	TNF	IL-12	TLR4KO	Ctrl	IL-6	IL-10	MCP-1	IFN-g	TNF	IL-12
	1	0.942136	0.962099	2.12126	0.785331	5.21547	0.780287		1	0.899787	0.80963	1.2161	0.81761	1.64604	0.670504		1	0.937071	1.00257	1.47203	0.962025	1.26709	0.825188		1	0.975962	1.09053	3.35607	0.472174	0.546329	0.825424
	1	1.09392	1.00394	4.26725	1.29112	15.2459	1.22887		1	0.997528	0.911028	1.36957	0.98	2.72454	1.02163		1	0.969735	0.928191	2.29489	1.03766	1.81273	0.962963		1	1.03539	0.998628	3.90077	1.07506	1.15849	0.943052
	1	1.04932	1.01022	1.66846	1.07656	3.1006	1.0218		1	1.18808	1.08	1.54383	1.07649	1.9493	1.08805		1	0.947368	0.982432	1.81159	0.985294	1.69983	0.983707		1	1.01575	0.992764	7.08844	1.11379	1.22417	1.11765
	1	1.01034	1.07025	2.7799	1	59.28	1.05195

## Sheet: 2b
MCP-1	Ctrl	MCP-1 wt	MCP-1 m	MCP-1 t	MCP-1 wtlps	MCP-1 mylps	MCP-1 tlps
	1	1.2161	1.47203	3.35607	2.26528	2.09965	0.796532
	1	1.36957	2.29489	3.90077	3.06144	4.16145	1.26902
	1	1.54383	1.81159	7.08844	1.50974	1.56159	1.23639
TNF	Ctrl	TNF wt	TNF m	TNF t	TNFwtlps	TNF mylps	TNF tlps
	1	1.64604	1.26709	0.546329	57.6245	4.71383	0.949153
	1	2.72454	1.81273	1.15849	93.2037	8.1779	1.03585
	1	1.9493	1.69983	1.22417	29.8199	2.363	1.11306

## Sheet: 2c
MCP1	Ctrl	Wnt5a	ActD	Wnt5a/ActD	TNF	Ctrl	Wnt5a	ActD	Wnt5a/ActD
	1	4.362	2.567	4.224		1	5.111	0.66	1.524
	1	4.774	3.549	4.722		1	7.45	0.893	2.025
	1	5.221	3.079	6.438		1	5.552	0.897	1.744

## Sheet: 2d
THP1	t w	t lps
1	1.83484	2.20022
1	1.47335	2.03199
1	1.18327	1.71505
1	2.10549	1.72817
1	1.89602	1.53177
1	1.5121	1.14181

## Sheet: 2e
mouse	IL10/tnf w m	IL10/tnf l m	human	IL10/tnf w h	IL10/tnf l h
	0.491865	0.015255		6.22946	0.825799
	0.334378	0.00997626		7.45881	0.596319
	0.554045	0.0342947		7.2007	1.75818
				7.6414	1.51357
				7.37651	1.26222

## Sheet: 2f
RAW	RAW W5a	THP1 C	THP1 W5a
1	1.42897	1	0.523832
1	1.53353	1	0.320376
1	1.89204	1	1.17393
1	1.53953	1	3.12838
1	1.21753	1	3.95713
1	1.17878	1	0
1	1.92669	1	2.30417
1	1.36533	1	1.0153

## Sheet: 2g
IL8	Ctrl	Wnt5a	Wnt5a DNTLR2	Wnt5a DNTLR4	Wnt5a DNTLR2/4		IL10	Ctrl	Wnt5a	Wnt5a DNTLR2	Wnt5a DNTLR4	Wnt5a DNTLR2/4
	1	19.2356	5.0452	4.47397	0.503881			1	4.75524	4.13174	3.87755	0.443609
	1	21.7391	5.71062	4.65089	0.484705			1	4.80144	3.97993	4.09524	0.421053
	1	15.7333	7.97992	4.50411	0.582741			1	3.44599	3.69186	3.83333	0.391459

## Sheet: 2h
IRF	NC luc	Wnt5a-HA luc	NFKB	NC blue	Wnt5a-HA blue
	1	1.24556		1	1.34404
	1	1.14418		1	1.18723
	1	1.25831		1	1.19565
	1	1.05862		1	1.27189

## Sheet: 2i
IL10					TNF					IL6					IL8
Ctrl	Wnt5a	PolyB	PolyB/Wnt5a		Ctrl	Wnt5a	PolyB	PolyB/Wnt5a		Ctrl	Wnt5a	PolyB	PolyB/Wnt5a		ELISA	Ctrl	Wnt5a	PMB	WNT5A+PMB
1	1.28411	1	1.32383		1	0.420436	1	0.124869		1	1.00549	1	0.716939			1	1.46	1	1.17716
1	1.10038	1	1.10906		1	0.501951	1	0.227576		1	1.32921	1	0.746469			1	1.19	1	0.962051
1	4.23096	1	0.971172		1	0.646428	1	0.507533		1	1.38715	1	1.00287			1	1.13	1	1.11007
1	1.5983	1	1.27694		1	0.292848	1	0.234885		1	0.898412	1	0.876395			1	1.61	1	1.16736
